# Supplementary material for: A Red-Emission Fluorescent Probe with Large Stokes Shift for Detection of Viscosity in Living Cells and Tumor-Bearing Mice
Source: Molecules. 2024 Apr 26;29(9):1993. doi: 10.3390/molecules29091993 (PMC11085742; doi:10.3390/molecules29091993)
Supplement: Supplementary file 1 [file molecules-29-01993-s001.zip]

Archive with 1 entries (1 files):
- molecules-2955142-supplementary.pdf
